# Supplementary material for: Clinical utility of metagenomic next-generation sequencing (mNGS) and a novel PCR-based point-of-care testing (POCT) for pathogen detection in pulmonary infections: a retrospective study
Source: BMC Infect Dis. 2025 Nov 26;25:1817. doi: 10.1186/s12879-025-11814-5 (PMC12751992; doi:10.1186/s12879-025-11814-5)
Supplement: Supplementary file 1 — Supplementary Material 1. [file 12879_2025_11814_MOESM1_ESM.xlsx]

## Sheet: Sheet1
Table S1 Clinical characteristics of the 45 study patients
Characteristics	Statistics
Age	59.89±26.31 (1-96)
Sex
male	31 (68.9%)
female	14 (31.1%)
Diagnostic results
Severe pneumonia	13 (28.9%)
Nonsevere pneumonia	32 (71.1%)
Symptoms
Fever	26 (57.8%)
Cough	19 (42.2%)
Nausea/Vomiting	2 (4.4%)
Chest pains/Chest tightness	4 (8.9%)
Dyspnea	4 (8.9%)
Headache	1 (2.2%)
Respiratory failure	2 (4.4%)
Comorbidities	17 (37.8%)
Bronchiectasis	3 (6.7%)
Diabetes	1 (2.2%)
Hypertension	1 (2.2%)
Coronary artery disease	1 (2.2%)
Cholecystitis	1 (2.2%)
Acute renal failure	1 (2.2%)
Autoimmune disease	1 (2.2%)
Interstitial lung disease	3 (6.7%)
Chronic liver diseases	2 (4.4%)
Solid-organ transplantation	1 (2.2%)
Leukemia	2 (4.4%)
CRP (mg/l), median (Q1, Q3)	43.46 (8.53, 63.71)
PCT (ng/ml), median (Q1, Q3)	2.59 (0.18, 1.34)
