# Supplementary material for: Clinical utility of metagenomic next-generation sequencing (mNGS) and a novel PCR-based point-of-care testing (POCT) for pathogen detection in pulmonary infections: a retrospective study
Source: BMC Infect Dis. 2025 Nov 26;25:1817. doi: 10.1186/s12879-025-11814-5 (PMC12751992; doi:10.1186/s12879-025-11814-5)
Supplement: Supplementary file 2 — Supplementary Material 2. [file 12879_2025_11814_MOESM2_ESM.xlsx]

## Sheet: Sheet1
Table S2：Characteristics and detection results of patients
Patient	Specimen	Sex	Age	Culture	PM Easy Lab RP detection	Pathogens detected by PM Easy Lab RP (CT values)																		mNGS detection	Pathogens detected by mNGS
						Influenza A virus	Influenza B virus	Respiratory syncytial virus	Bocavirus	Parainfluenza viruses	Human metapneumovirus	Rhinovirus	Coronavirus	Adenovirus	Mycoplasma pneumoniae	Chlamydia pneumoniae	Staphylococcus aureus	Legionella pneumophila	Acinetobacter baumannii	Pseudomonas aeruginosa	Streptococcus pneumoniae	Haemophilus influenzae	Klebsiella pneumoniae		Bacteria (Specific reads number)	Viruses (Specific reads number)	Fungi (Specific reads number)	Others (Specific reads number)
P1	Bronchoalveolar lavage fluid(BALF)	Female	66	Acinetobacter baumannii	Positive														17.68					Positive	Acinetobacter baumannii (660374)	Human alphaherpesvirus 1 (26256)
P2	Bronchoalveolar lavage fluid(BALF)	Male	91	Stenotrophomonas maltophilia	Negative																			Positive	Stenotrophomonas maltophilia (1463)	Torque teno virus (38)
P3	Bronchoalveolar lavage fluid(BALF)	Female	73	Klebsiella pneumoniae	Positive														36.67				28.57	Positive	Klebsiella pneumoniae (543)
P4	Bronchoalveolar lavage fluid(BALF)	Male	49	Klebsiella pneumoniae (DR)	Positive														36.23		35.18		38.9	Positive	Klebsiella pneumoniae (16), Streptococcus pneumoniae (40)
P5	Bronchoalveolar lavage fluid(BALF)	Male	36	Aspergillus (Indetermined)	Negative																			Negative
P6	Bronchoalveolar lavage fluid(BALF)	Male	70	Klebsiella pneumoniae，Candida albicans	Positive														25.3				30.17	Positive	Acinetobacter baumannii (26566), Klebsiella pneumoniae (211)	Torque teno virus (39)
P7	Bronchoalveolar lavage fluid(BALF)	Male	58	Acinetobacter baumannii (MDR)	Positive														25.5					Positive	Acinetobacter baumannii (11949)	Human alphaherpesvirus 1 (15953), Human betaherpesvirus 7 (5)
P8	Bronchoalveolar lavage fluid(BALF)	Male	63	Staphylococcus aureus	Positive												30.39							Positive	Staphylococcus aureus (3976), Enterococcus faecium (123)	Human betaherpesvirus 6B (3)	Candida parapsilosis (13566)
P9	Bronchoalveolar lavage fluid(BALF)	Male	16	Staphylococcus aureus	Positive												25.19		33.44	33.92	30.36	33.99	27.99	Positive	Staphylococcus aureus (18488), Klebsiella pneumoniae (351), Acinetobacter baumannii (38)
P10	Sputum	Male	96	Klebsiella pneumoniae	Positive														33.04			35.95	28.58	Positive	Enterococcus faecalis (276), Klebsiella pneumoniae (130), Acinetobacter baumannii (18)	Human herpesvirus 4 (1463)	Candida albicans (2909), Candida tropicalis (1855), Candida glabrata (545)
P11	Bronchoalveolar lavage fluid(BALF)	Female	5	Mycoplasma pneumoniae	Positive				39.03						18.43									Positive				Mycoplasma pneumoniae (308008)
P12	Bronchoalveolar lavage fluid(BALF)	Female	79	Candida krusei，Candida glabrata	Negative																			Positive		Torque teno virus (14), Human herpesvirus 4 (3)	Candida parapsilosis (13043)
P13	Bronchoalveolar lavage fluid(BALF)	Male	77	Staphylococcus aureus	Positive												36.68		19.1	28.74			31.66	Positive	Acinetobacter baumannii (2776354), Pseudomonas aeruginosa (43374), Klebsiella pneumoniae (278), Staphylococcus aureus (30)		Candida albicans (1253)
P14	Bronchoalveolar lavage fluid(BALF)	Male	1	Acinetobacter baumannii，Acinetobacter haemolyticus	Positive														18.15					Positive	Acinetobacter baumannii (66800), Enterobacter hormaechei (187)	Torque teno virus (4)
P15	Bronchoalveolar lavage fluid(BALF)	Male	71	Klebsiella pneumoniae	Positive														36.95				24.59	Positive	Klebsiella pneumoniae (1060415)	Human betaherpesvirus 7 (7), Human herpesvirus 4 (5), Human alphaherpesvirus 1 (4)	Candida glabrata (1026), Candida albicans (98)
P16	Bronchoalveolar lavage fluid(BALF)	Male	75	Escherichia coli (MDR)，Stenotrophomonas maltophilia	Positive			31.15																Positive	Stenotrophomonas maltophilia (660), Escherichia coli (13)	Torque teno virus (12), Human betaherpesvirus 7 (4), Respiratory syncytial virus (30025)	Candida albicans (15)
P17	Sputum	Male	71	Acinetobacter baumannii	Positive														34.43					Positive	Acinetobacter pittii (4593), Acinetobacter baumannii (66)	Human herpesvirus 4 (37)
P18	Bronchoalveolar lavage fluid(BALF)	Male	2	Staphylococcus aureus，Candida albicans	Positive												31.89			22.47				Positive	Staphylococcus aureus (14486), Pseudomonas aeruginosa (14309)	Torque teno virus (21)
P19	Bronchoalveolar lavage fluid(BALF)	Female	72	Acinetobacter baumannii，Candida glabrata	Positive			37.86											21.55				23.72	Positive	Acinetobacter baumannii (37606), Klebsiella pneumoniae (7629), Enterococcus faecalis (16716), Stenotrophomonas maltophilia (578)	Human betaherpesvirus 7 (17), Human herpesvirus 4 (10), Human betaherpesvirus 5 (5), Respiratory syncytial virus (3)	Candida parapsilosis (420)
P20	Sputum	Male	61	Klebsiella pneumoniae	Positive												38.46				32.26		31.5	Positive	Acinetobacter pittii (109172), Klebsiella pneumoniae (1228), Streptococcus pseudopneumoniae (1707)	Human alphaherpesvirus 1 (150), Torque teno virus (143), Human betaherpesvirus 6B (4)
P21	Bronchoalveolar lavage fluid(BALF)	Female	1	Staphylococcus (Indetermined)	Positive			25.51				35.68												Positive		Respiratory syncytial virus (18448), Rhinovirus (1)	Pneumocystis jirovecii (102), Candida albicans (8)
P22	Bronchoalveolar lavage fluid(BALF)	Male	35	Gram-positive cocci (Indetermined)	Positive																	37.37		Positive		Torque teno virus (104), Human herpesvirus 4 (8)	Candida albicans (134)
P23	Bronchoalveolar lavage fluid(BALF)	Male	89	Yeast (Indetermined)	Positive												37.29			27.6				Positive	Pseudomonas aeruginosa (11)	Human alphaherpesvirus 1 (8734), Human herpesvirus 4 (1543)	Candida albicans (1139691)
P24	Bronchoalveolar lavage fluid(BALF)	Male	73	Streptococcus viridans	Positive															26.4		35.84		Positive	Pseudomonas aeruginosa (28026), Enterococcus faecium (6413), Streptococcus mitis (27053), Haemophilus influenzae (10)	Human herpesvirus 4 (625), Human betaherpesvirus 7 (146)	Candida parapsilosis (1608)
P25	Bronchoalveolar lavage fluid(BALF)	Female	61	Pseudomonas aeruginosa	Positive															23.14				Positive	Pseudomonas aeruginosa (1059)
P26	Bronchoalveolar lavage fluid(BALF)	Male	66	Klebsiella pneumoniae	Positive												37.61			35.21			32.71	Positive	Klebsiella pneumoniae (10)	Human alphaherpesvirus 1 (76)	Candida parapsilosis (36103)
P27	Bronchoalveolar lavage fluid(BALF)	Male	59	Pseudomonas aeruginosa	Positive															31.54				Positive	Pseudomonas aeruginosa (201)	Torque teno virus (203)		Mycoplasma_amphoriforme (20740)
P28	Bronchoalveolar lavage fluid(BALF)	Male	80	Acinetobacter baumannii	Positive														23.03					Positive	Acinetobacter baumannii (74522), Klebsiella pneumoniae (5)	Torque teno virus (405), Human betaherpesvirus 5 (6)
P29	Bronchoalveolar lavage fluid(BALF)	Female	56	Pseudomonas aeruginosa	Positive												37.8			24.13			31.53	Positive	Pseudomonas aeruginosa (6589), Klebsiella pneumoniae (1666), Acinetobacter baumannii (1038)	Human herpesvirus 4 (3)
P30	Bronchoalveolar lavage fluid(BALF)	Female	48	Klebsiella pneumoniae (CRE)	Positive																		23.12	Positive	Klebsiella pneumoniae (24611)
P31	Bronchoalveolar lavage fluid(BALF)	Female	77	Pseudomonas aeruginosa	Positive															25.39				Positive	Pseudomonas aeruginosa (348)
P32	Bronchoalveolar lavage fluid(BALF)	Female	69	Acinetobacter baumannii	Positive														37.2	35.91				Positive	Elizabethkingia meningoseptica (24362), Acinetobacter nosocomialis (354), Acinetobacter baumannii (8), Enterococcus faecium (231), Stenotrophomonas maltophilia (334)
P33	Bronchoalveolar lavage fluid(BALF)	Male	26	Klebsiella pneumoniae	Positive																		35.81	Positive	Enterococcus faecium (798), Klebsiella pneumoniae (12), Acinetobacter baumannii (7)	Human herpesvirus 4 (13)	Lichtheimia ramosa (73), Pneumocystis jirovecii (5)
P34	Bronchoalveolar lavage fluid(BALF)	Male	64	Klebsiella pneumoniae	Positive												39.81				37.74		33.14	Positive	Klebsiella pneumoniae (1056), Acinetobacter baumannii (401), Staphylococcus aureus (28)	Human betaherpesvirus 5 (66)	Pneumocystis jirovecii (57)
P35	Bronchoalveolar lavage fluid(BALF)	Male	92	Klebsiella pneumoniae	Positive																	35.98	31.31	Positive	Klebsiella pneumoniae (72), Mycobacterium tuberculosis complex (1)		Candida tropicalis (77), Candida glabrata (6)
P36	Sputum	Male	51	Acinetobacter baumannii (DR)	Positive												38.51		23.59				30.92	Positive	Acinetobacter baumannii (2289), Klebsiella pneumoniae (83)	Human betaherpesvirus 7 (72), Torque teno virus (57), Human parvovirus (16)	Aspergillus fumigatus (2406)
P37	Sputum	Male	88	Acinetobacter baumannii (CR-Ab)	Positive			33.67											16.58				20.98	Positive	Acinetobacter baumannii (489558), Klebsiella pneumoniae (83), Enterococcus faecium (2631)		Candida albicans (28), Rhizopus microsporus (8)
P38	Bronchoalveolar lavage fluid(BALF)	Female	74	Pseudomonas aeruginosa	Positive																		38.56	Positive		Human betaherpesvirus 5 (11)	Candida albicans (55632),Candida glabrata (3451)
P39	Sputum	Female	75	Acinetobacter baumannii	Positive														16.26				17.12	Positive	Acinetobacter baumannii (2139847), Klebsiella pneumoniae (332631), Stenotrophomonas maltophilia (11189), Enterococcus faecium (48070)		Candida albicans (1483687)
P40	Sputum	Male	57	Aspergillus fumigatus	Positive							21.07							34.38			36.16		Positive	Acinetobacter pittii (655), Acinetobacter baumannii (4), Haemophilus parainfluenzae (1846)	Human herpesvirus 4 (51158), Torque teno virus (667), Human betaherpesvirus 5 (10), Human coronavirus 229E (299), Rhinovirus (4154)	Pneumocystis jirovecii (104), Aspergillus fumigatus (1)
P41	Sputum	Male	80	Candida albicans	Positive												35.1		36.3					Positive	Isoptericola variabilis (167410)	Human alphaherpesvirus 1 (75), Human herpesvirus 4 (115)	Candida albicans (12207)
P42	Sputum	Male	88	Klebsiella oxytoca，Enterobacter cloacae	Positive																		32.97	Positive	Acinetobacter pittii (1928), Enterococcus faecalis (193), Enterobacter_cloacae (4), Haemophilus parainfluenzae (21350), Klebsiella_quasipneumoniae (35)
P43	Sputum	Male	1	Klebsiella pneumoniae	Positive																		37.1	Positive		Human herpesvirus 4 (4535)
P44	Sputum	Female	80	Staphylococcus aureus	Positive										38.84		28.93		18.18	34.59			34.14	Positive	Acinetobacter baumannii (14979), Staphylococcus aureus (6241), Enterococcus faecium (107), Klebsiella pneumoniae (4), Mycobacterium tuberculosis complex (29826)		Candida glabrata (26)
P45	Sputum	Male	73	Acinetobacter baumannii	Positive														19.81					Positive	Acinetobacter baumannii (6959)
