# Supplementary material for: Clinical utility of metagenomic next-generation sequencing (mNGS) and a novel PCR-based point-of-care testing (POCT) for pathogen detection in pulmonary infections: a retrospective study
Source: BMC Infect Dis. 2025 Nov 26;25:1817. doi: 10.1186/s12879-025-11814-5 (PMC12751992; doi:10.1186/s12879-025-11814-5)
Supplement: Supplementary file 3 — Supplementary Material 3. [file 12879_2025_11814_MOESM3_ESM.xlsx]

## Sheet: Sheet1
Table S3：A summary of detection results for the three testing techniques at the species level.
Patient	Pathogen Type	Species	Culture	POCT	mNGS
P1	Bacteria	Acinetobacter baumannii	detected	detected	detected
	Virus	Human alphaherpesvirus 1	/	/	detected
P2	Bacteria	Stenotrophomonas maltophilia	detected	/	detected
	Virus	Torque teno virus	/	/	detected
P3	Bacteria	Klebsiella pneumoniae	detected	detected	detected
	Bacteria	Acinetobacter baumannii	not detected	detected	not detected
P4	Bacteria	Klebsiella pneumoniae	detected	detected	detected
	Bacteria	Acinetobacter baumannii	not detected	detected	not detected
	Bacteria	Streptococcus pneumoniae	not detected	detected	detected
P6	Bacteria	Klebsiella pneumoniae	detected	detected	detected
	Bacteria	Acinetobacter baumannii	not detected	detected	detected
	Fungi	Candida albicans	detected	/	not detected
	Virus	Torque teno virus	/	/	detected
P7	Bacteria	Acinetobacter baumannii	detected	detected	detected
	Virus	Human alphaherpesvirus 1	/	/	detected
	Virus	Human betaherpesvirus 7	/	/	detected
P8	Bacteria	Staphylococcus aureus	detected	detected	detected
	Bacteria	Enterococcus faecium	not detected	/	detected
	Virus	Human betaherpesvirus 6B	/	/	detected
	Fungi	Candida parapsilosis	not detected	/	detected
P9	Bacteria	Staphylococcus aureus	detected	detected	detected
	Bacteria	Acinetobacter baumannii	not detected	detected	detected
	Bacteria	Pseudomonas aeruginosa	not detected	detected	not detected
	Bacteria	Streptococcus pneumoniae	not detected	detected	not detected
	Bacteria	Haemophilus influenzae	not detected	detected	not detected
	Bacteria	Klebsiella pneumoniae	not detected	detected	detected
P10	Bacteria	Klebsiella pneumoniae	detected	detected	detected
	Bacteria	Acinetobacter baumannii	not detected	detected	detected
	Bacteria	Haemophilus influenzae	not detected	detected	not detected
	Bacteria	Enterococcus faecalis	not detected	/	detected
	Virus	Human herpesvirus 4	/	/	detected
	Fungi	Candida albicans	not detected	/	detected
	Fungi	Candida tropicalis	not detected	/	detected
	Fungi	Candida glabrata	not detected	/	detected
P11	Bacteria	Mycoplasma pneumoniae	detected	detected	detected
	Virus	Bocavirus	/	detected	not detected
P12	Fungi	Candida krusei	detected	/	not detected
	Fungi	Candida glabrata	detected	/	not detected
	Fungi	Candida parapsilosis	not detected	/	detected
	Virus	Torque teno virus	/	/	detected
	Virus	Human herpesvirus 4	/	/	detected
P13	Bacteria	Staphylococcus aureus	detected	detected	detected
	Bacteria	Acinetobacter baumannii	not detected	detected	detected
	Bacteria	Pseudomonas aeruginosa	not detected	detected	detected
	Bacteria	Klebsiella pneumoniae	not detected	detected	detected
	Fungi	Candida albicans	not detected	/	detected
P14	Bacteria	Acinetobacter baumannii	detected	detected	detected
	Bacteria	Acinetobacter haemolyticus	detected	/	not detected
	Bacteria	Enterobacter hormaechei	not detected	/	detected
	Virus	Torque teno virus	/	/	detected
P15	Bacteria	Klebsiella pneumoniae	detected	detected	detected
	Bacteria	Acinetobacter baumannii	not detected	detected	not detected
	Virus	Human betaherpesvirus 7	/	/	detected
	Virus	Human herpesvirus 4	/	/	detected
	Virus	Human alphaherpesvirus 1	/	/	detected
	Fungi	Candida glabrata	not detected	/	detected
	Fungi	Candida albicans	not detected	/	detected
P16	Bacteria	Escherichia coli	detected	/	detected
	Bacteria	Stenotrophomonas maltophilia	detected	/	detected
	Virus	Respiratory syncytial virus	/	/	detected
	Virus	Torque teno virus	/	/	detected
	Virus	Human betaherpesvirus 7	/	/	detected
	Fungi	Candida albicans	not detected	/	detected
P17	Bacteria	Acinetobacter baumannii	detected	detected	detected
	Bacteria	Acinetobacter pittii	not detected	/	detected
	Virus	Human herpesvirus 4	/	/	detected
P18	Bacteria	Staphylococcus aureus	detected	detected	detected
	Fungi	Candida albicans	detected	/	not detected
	Bacteria	Pseudomonas aeruginosa	not detected	detected	detected
	Virus	Torque teno virus	/	/	detected
P19	Bacteria	Acinetobacter baumannii	detected	detected	detected
	Fungi	Candida glabrata	detected	/	not detected
	Virus	Respiratory syncytial virus	/	detected	detected
	Bacteria	Klebsiella pneumoniae	not detected	detected	detected
	Bacteria	Enterococcus faecalis	not detected	/	detected
	Bacteria	Stenotrophomonas maltophilia	not detected	/	detected
	Virus	Human betaherpesvirus 7	/	/	detected
	Virus	Human herpesvirus 4	/	/	detected
	Virus	Human betaherpesvirus 5	/	/	detected
	Fungi	Candida parapsilosis	not detected	/	detected
P20	Bacteria	Klebsiella pneumoniae	detected	detected	detected
	Bacteria	Staphylococcus aureus	not detected	detected	not detected
	Bacteria	Streptococcus pneumoniae	not detected	detected	not detected
	Bacteria	Streptococcus pseudopneumoniae	not detected	/	detected
	Bacteria	Acinetobacter pittii	not detected	/	detected
	Virus	Human alphaherpesvirus 1	/	/	detected
	Virus	Torque teno virus	/	/	detected
	Virus	Human betaherpesvirus 6B	/	/	detected
P21	Virus	Respiratory syncytial virus	/	detected	detected
	Virus	Rhinovirus	/	detected	detected
	Fungi	Pneumocystis jirovecii	not detected	/	detected
	Fungi	Candida albicans	not detected	/	detected
P22	Bacteria	Haemophilus influenzae	not detected	detected	not detected
	Virus	Torque teno virus	/	/	detected
	Virus	Human herpesvirus 4	/	/	detected
	Fungi	Candida albicans	not detected	/	detected
P23	Bacteria	Staphylococcus aureus	not detected	detected	not detected
	Bacteria	Pseudomonas aeruginosa	not detected	detected	detected
	Virus	Human alphaherpesvirus 1	/	/	detected
	Virus	Human herpesvirus 4	/	/	detected
	Fungi	Candida albicans	not detected	/	detected
P24	Bacteria	Streptococcus viridans	detected	/	not detected
	Bacteria	Pseudomonas aeruginosa	not detected	detected	detected
	Bacteria	Haemophilus influenzae	not detected	detected	detected
	Bacteria	Enterococcus faecium	not detected	/	detected
	Bacteria	Streptococcus mitis	not detected	/	detected
	Virus	Human herpesvirus 4	/	/	detected
	Virus	Human betaherpesvirus 7	/	/	detected
	Fungi	Candida parapsilosis	not detected	/	detected
P25	Bacteria	Pseudomonas aeruginosa	detected	detected	detected
P26	Bacteria	Klebsiella pneumoniae	detected	detected	detected
	Bacteria	Staphylococcus aureus	not detected	detected	not detected
	Bacteria	Pseudomonas aeruginosa	not detected	detected	not detected
	Virus	Human alphaherpesvirus 1	/	/	detected
	Fungi	Candida parapsilosis	not detected	/	detected
P27	Bacteria	Pseudomonas aeruginosa	detected	detected	detected
	Virus	Torque teno virus	/	/	detected
	Bacteria	Mycoplasma amphoriforme	not detected	/	detected
P28	Bacteria	Acinetobacter baumannii	detected	detected	detected
	Bacteria	Klebsiella pneumoniae	not detected	not detected	detected
	Virus	Torque teno virus	/	/	detected
	Virus	Human betaherpesvirus 5	/	/	detected
P29	Bacteria	Pseudomonas aeruginosa	detected	detected	detected
	Bacteria	Staphylococcus aureus	not detected	detected	not detected
	Bacteria	Klebsiella pneumoniae	not detected	detected	detected
	Bacteria	Acinetobacter baumannii	not detected	not detected	detected
	Virus	Human herpesvirus 4	/	/	detected
P30	Bacteria	Klebsiella pneumoniae	detected	detected	detected
P31	Bacteria	Pseudomonas aeruginosa	detected	detected	detected
P32	Bacteria	Acinetobacter baumannii	detected	detected	detected
	Bacteria	Pseudomonas aeruginosa	not detected	detected	not detected
	Bacteria	Elizabethkingia meningoseptica	not detected	/	detected
	Bacteria	Acinetobacter nosocomialis	not detected	/	detected
	Bacteria	Enterococcus faecium	not detected	/	detected
	Bacteria	Stenotrophomonas maltophilia	not detected	/	detected
P33	Bacteria	Klebsiella pneumoniae	detected	detected	detected
	Bacteria	Enterococcus faecium	not detected	/	detected
	Bacteria	Acinetobacter baumannii	not detected	not detected	detected
	Virus	Human herpesvirus 4	/	/	detected
	Fungi	Lichtheimia ramosa	not detected	/	detected
	Fungi	Pneumocystis jirovecii	not detected	/	detected
P34	Bacteria	Klebsiella pneumoniae	detected	detected	detected
	Bacteria	Staphylococcus aureus	not detected	detected	detected
	Bacteria	Streptococcus pneumoniae	not detected	detected	not detected
	Bacteria	Acinetobacter baumannii	not detected	not detected	detected
	Virus	Human betaherpesvirus 5	/	/	detected
	Fungi	Pneumocystis jirovecii	not detected	/	detected
P35	Bacteria	Klebsiella pneumoniae	detected	detected	detected
	Bacteria	Haemophilus influenzae	not detected	detected	not detected
	Bacteria	Mycobacterium tuberculosis complex	not detected	/	detected
	Fungi	Candida tropicalis	not detected	/	detected
	Fungi	Candida glabrata	not detected	/	detected
P36	Bacteria	Acinetobacter baumannii	detected	detected	detected
	Bacteria	Klebsiella pneumoniae	not detected	detected	detected
	Bacteria	Staphylococcus aureus	not detected	detected	not detected
	Virus	Human betaherpesvirus 7	/	/	detected
	Virus	Torque teno virus	/	/	detected
	Virus	Human parvovirus	/	/	detected
	Fungi	Aspergillus fumigatus	not detected	/	detected
P37	Bacteria	Acinetobacter baumannii	detected	detected	detected
	Bacteria	Klebsiella pneumoniae	not detected	detected	detected
	Virus	Respiratory syncytial virus	/	detected	/
	Bacteria	Enterococcus faecium	not detected	/	detected
	Fungi	Candida albicans	not detected	/	detected
	Fungi	Rhizopus microsporus	not detected	/	detected
P38	Bacteria	Pseudomonas aeruginosa	detected	not detected	not detected
	Bacteria	Klebsiella pneumoniae	not detected	detected	not detected
	Virus	Human betaherpesvirus 5	/	/	detected
	Fungi	Candida albicans	not detected	/	detected
	Fungi	Candida glabrata	not detected	/	detected
P39	Bacteria	Acinetobacter baumannii	detected	detected	detected
	Bacteria	Klebsiella pneumoniae	not detected	detected	detected
	Bacteria	Stenotrophomonas maltophilia	not detected	/	detected
	Bacteria	Enterococcus faecium	not detected	/	detected
	Fungi	Candida albicans	not detected	/	detected
P40	Fungi	Aspergillus fumigatus	detected	/	detected
	Virus	Rhinovirus	/	detected	detected
	Bacteria	Acinetobacter baumannii	not detected	detected	detected
	Bacteria	Haemophilus influenzae	not detected	detected	detected
	Bacteria	Acinetobacter pittii	not detected	/	detected
	Virus	Human herpesvirus 4	/	/	detected
	Virus	Torque teno virus	/	/	detected
	Virus	Human betaherpesvirus 5	/	/	detected
	Virus	Human coronavirus 229E	/	not detected	detected
	Fungi	Pneumocystis jirovecii	not detected	/	detected
P41	Fungi	Candida albicans	detected		detected
	Bacteria	Staphylococcus aureus	not detected	detected	not detected
	Bacteria	Acinetobacter baumannii	not detected	detected	not detected
	Bacteria	Isoptericola variabilis	not detected	/	detected
	Virus	Human alphaherpesvirus 1	/	/	detected
	Virus	Human herpesvirus 4	/	/	detected
P42	Bacteria	Klebsiella oxytoca	detected	/	not detected
	Bacteria	Enterobacter cloacae	detected	/	detected
	Bacteria	Klebsiella pneumoniae	not detected	detected	detected
	Bacteria	Acinetobacter pittii	not detected	/	detected
	Bacteria	Enterococcus faecalis	not detected	/	detected
	Bacteria	Haemophilus parainfluenzae	not detected	/	detected
	Bacteria	Klebsiella quasipneumoniae	not detected	/	detected
P43	Bacteria	Klebsiella pneumoniae	detected	detected	not detected
	Virus	Human herpesvirus 4	/	/	detected
P44	Bacteria	Staphylococcus aureus	detected	detected	detected
	Bacteria	Mycoplasma pneumoniae	not detected	detected	not detected
	Bacteria	Acinetobacter baumannii	not detected	detected	detected
	Bacteria	Pseudomonas aeruginosa	not detected	detected	not detected
	Bacteria	Klebsiella pneumoniae	not detected	detected	detected
	Bacteria	Enterococcus faecium	not detected	/	detected
	Bacteria	Mycobacterium tuberculosis	not detected	/	detected
	Fungi	Candida glabrata (26)	not detected	/	detected
P45	Bacteria	Acinetobacter baumannii	detected	detected	detected
